# Supplementary material for: Guinea Pig (Cavia porcellus) Welfare: Associations Between Husbandry Practices, Human–Animal Interactions, and Animal Behaviour
Source: Animals (Basel). 2025 Apr 17;15(8):1157. doi: 10.3390/ani15081157 (PMC12024334; doi:10.3390/ani15081157)
Supplement: Supplementary file 1 [file animals-15-01157-s001.zip]

Archive with 1 entries (1 files):
- animals-3530837-supplementary.pdf
